# Supplementary material for: OSluca: An Interactive Web Server to Evaluate Prognostic Biomarkers for Lung Cancer
Source: Front Genet. 2020 May 26;11:420. doi: 10.3389/fgene.2020.00420 (PMC7264384; doi:10.3389/fgene.2020.00420)
Supplement: Supplementary file 2 [file Table_1.XLSX]

## Sheet: Table S1
Previous reported prognostic biomarkers of lung cancer									Total effect prediction by OSluca	Consistent/Contradiction of Top9 cohorts	P value/HR(95%CI)of survival in Top9 lung cancer cohorts by OSluca
	Gene symbol	n	Expression associated with poor prognosis	Histology	Stage	Survival	Methods	Reference			GSE30219	GSE31210	GSE37745	GSE41271	GSE50081	GSE67639	GSE68465	TCGA	Roepman
1	ALDOA	98	High	AD/SCC/LCC	I/II/III	OS	IHC	Giatromanolaki, Sivridis et al. 2017	<0.0001/1.37(1.25-1.51)	5/0	NA	0.0007/3.14(1.61-6.10)	NA	0.0376/1.50(1.02-2.21)	NA	0.0030/1.36(1.11-1.68)	NA	0.0047/1.36(1.09-1.69)	0.0033/2.38(1.33-4.24)
2	ALK	81	High	AD	IV	OS	IHC	Hashemi Sadraei, Feng et al. 2018	0.9982/1.00(0.90-1.10)	3/1	NA	NA	0.0032/2.07（1.27-3.36）	NA	0.0175/1.99（1.12-3.52）	NA	0.0172/1.41(1.06-1.87)	0.00169/0.64（0.45-0.92)	NA
3	ANAPC11	107	High	AD/SCC	I/II/III	OS	IHC	Zhou, Zhang et al. 2018	0.0389/1.13(1.00-1.27)	2/0	<0.0001/1.87(1.37-2.54)	0.0198/2.23(1.13-4.40)	NA	NA	NA	NA	NA	NA	NA
4	AQP1	505	High	AD	I/II/III/IV	PFS	IHC	Yun, Sun et al. 2016	<0.0001/0.79(0.71-1.87)	0/2	NA	NA	NA	0.0411/0.52（0.28-0.97）	NA	NA	0.0444/0.71(0.52-0.99)	NA	NA
5	B3GNT3	176	High	AD/SCC/NOS	I/II/III/IV	OS/DFS	IHC	Gao, Zhang et al. 2018	<0.0001/1.27(1.15-1.39)	3/0	NA	0.0020/2.85(1.46-5.57)	NA	NA	NA	0.0029/1.36(1.11-1.68)	NA	0.0026/1.41(1.12-1.77)	NA
6	BECN1	133	Low	AD/SCC/NOS	I/II/III/IV	OS	IHC	Kim, Yu et al. 2012	0.0303/0.89(0.81-0.98)	2/0	0.0222/0.67(0.47-0.94)	NA	NA	NA	NA	NA	0.0299/0.71(0.52-0.96)	NA	NA
7	BIRC5	97	High	AD/SCC/NOS	I/II/III/IV	OS	IHC	Xu, Xu et al. 2012	<0.0001/1.31(1.20-1.44)	4/0	<0.0001/1.99(1.47-2.71)	0.0023/2.81(1.44-5.49)	NA	NA	NA	<0.0001/1.61(1.31-1.97)	0.0072/1.47(1.11-1.95)	NA	NA
8	BRMS1	1030	High	AD/SCC	I/II/III	OS	IHC	Bucciarelli, Tan et al. 2018	<0.0001/1.17(1.07-1.29)	3/0	0.0116/1.49(1.09-2.03)	0.0052/2.60(1.33-5.09)	NA	NA	NA	0.0302/1.26(1.02-1.56)	NA	NA	NA
9	C14orf166	125	High	AD/SCC	I/II/III	OS/DFS	IHC	Zhou, Li et al. 2018	<0.0001/1.20(1.08-1.33)	2/0	0.0199/1.44(1.06-1.97)	<0.0001/4.17(2.14-8.12)	NA	NA	NA	NA	NA	NA	NA
10	CALR	88	Low	NSCLC	I/II/III	OS	IHC	Wang, Li et al. 2017	0.2564/1.05(0.96-1.16)	1/2	0.0368/1.40（1.02-1.92）	0.0078/2.48（1.27-4.85）	NA	NA	NA	NA	0.0292/0.70（0.51-0.96）	NA	NA
11	CCDC88A	334	High	AD/SCC/NOS	I/II/III/IV	OS/PFS	IHC	Yang, Yang et al. 2018	0.6919/0.97(0.88-1.08)	1/0	0.0041/1.58（1.15-2.16）	NA	NA	NA	NA	NA	NA	NA	NA
12	CCNB2	186	High	AD/SCC	I/II/III/IV	OS	IHC	Qian, Song et al. 2015	<0.0001/1.35(1.23-1.48)	5/0	0.0045/1.56(1.15-2.13)	<0.0001/4.77(2.43-9.35)	NA	0.0125/1.63(1.11-2.40)	0.0433/1.65(1.01-2.68)	0.0001/1.58(1.29-1.94)	NA	NA	NA
13	CD274	187	High	AD/SCC	III/IV	OS	IHC	Chen, Liu et al. 2019	0.2197/1.07(0.95-1.21)	2/0	NA	NA	NA	NA	0.0139/1.82（1.13-2.95）	NA	NA	<0.0001/1.74（1.41-2.16）	NA
14	CDKN2A	166	High	AD/SCC	NA	OS	IHC	Zhou, Höti et al. 2019	<0.0001/1.30(1.19-1.43)	4/0	0.0002/1.81(1.33-2.46)	NA	NA	0.0006/1.95(1.33-2.86)	NA	0.0010/1.42(1.15-1.75)	NA	0.0013/1.66（1.21-2.26）	NA
15	CEP55	203	High	AD/SCC	I/II/III	OS/DFS	IHC	Jiang, Zhang et al. 2018	<0.0001/1.32(1.20-1.45)	5/0	<0.0001/1.99(1.47-2.71)	0.0005/3.23(1.66-6.29)	NA	0.0491/1.34(1.00-1.78)	NA	0.0010/1.41(1.15-1.73)	0.0427/1.34(1.00-1.78)	NA	NA
16	CIP2A/KIAA1524	97	High	AD/SCC/NOS	I/II/III/IV	OS	IHC	Xu, Xu et al. 2012	<0.0001/1.24(1.10-1.39)	2/0	<0.0001/1.87(1.37-2.53)	0.0012/3.01(1.54-5.88)	NA	NA	NA	NA	NA	NA	NA
17	CLDN6	123	Low	AD/SCC	I/II/III	OS/DFS	IHC	Wang, Zhang et al. 2015	0.0907/1.08(0.98-1.19)	0/0	NA	NA	NA	NA	NA	NA	NA	NA	NA
18	COPS5	76	High	NSCLC /SCLC	I/II/III/IV	OS/DFS	IHC	Hou, Liu et al. 2017	NA	1/0	NA	NA	NA	NA	NA	0.0404/1.24(1.00-1.54)	NA	NA	NA
19	CP	199	High	AD	I/II/III/IV	DFS	IHC	Matsuoka, Shiba-Ishii et al. 2018	0.0056/1.14(1.04-1.26)	1/0	NA	0.0416/2.04（1.02-4.06)	NA	NA	NA	NA	NA	NA	NA
20	CPS1	305	High	AD	I/II/III/IV	OS	IHC	Çeliktas, Tanaka et al. 2016	0.0675/1.09(0.99-1.20)	2/1	0.0163/0.34(0.14-0.82)	NA	NA	NA	0.0265/1.92(1.07-3.42)	NA	NA	0.0109/1.50(1.09-2.06)	NA
21	CXCR4	125	High	AD/SCC	I/II/III/IV	OS	IHC	Al Zobair, Al Obeidy et al. 2013	0.0453/0.90（0.81-0.99）	1/0	0.0085/1.51（1.11-2.07）	NA	NA	NA	NA	NA	NA	NA	NA
22	DACH1	226	Low	AD	I/II	OS/RFS	IHC	Han, Yuan et al. 2015	0.1499/0.93（0.84-1.02）	2/0	NA	0.0303/0.27（0.08-0.88）	NA	NA	0.0182/0.38（0.17-0.84）	NA	NA	NA	NA
23	DDIT3	133	High	AD/SCC/NOS	I/II/III/IV	OS	IHC	Kim, Yu et al. 2012	0.1093/1.08（0.98-1.18）	2/1	0.0280/1.41(1.03-1.92)	0.0272/2.14(1.08-4.21)	NA	NA	NA	NA	NA	NA	0.0365/0.44(0.20-0.95)
24	EPAS1	140	Low	AD/SCC/NOS	I/II/III/IV	OS	IHC	Gao, Wang et al. 2017	<0.0001/0.77(0.69-0.85)	4/0	0.0042/0.59（0.41-0.84）	NA	NA	0.0290/0.60（0.38-0.95）	NA	0.0110/0.74（0.58-0.93）	0.0122/0.66（0.48-0.91）	NA	NA
25	EPHB2	126	High	AD	I/II/III/IV	OS	IHC	Zhao, Wang et al. 2017	<0.0001/1.18(1.08-1.30)	2/1	0.0042/2.65(1.35-5.18)	0.0086/2.45(1.25-4.08)	0.0471/0.56(0.32-0.99)	NA	NA	NA	NA	NA	NA
26	EPO	90	High	AD	I/II/III	OS	IHC	Ye, Wang et al. 2019	NA	1/1	NA	NA	0.0056/0.43(0.24-0.78)	NA	0.0181/2.03(1.12-3.68)	NA	NA	NA	NA
27	ERO1A/ERO1L	246	High	AD	I/II/III	OS/DFS	IHC	Hsu, Hsu et al. 2016	<0.0001/1.49(1.20-1.85)	8/0	0.0027/2.68(1.41-5.12)	0.0044/2.64(1.35-5.17)	0.0265/1.74(1.06-2.86)	0.0221/1.81(1.08-3.02)	0.0201/1.97(1.11-3.51)	0.0015/1.4(1.13-1.72)	<0.0001/1.81(1.38-2.38)	<0.0001/2.23(1.65-3.02)	NA
28	F11R	126	High	AD	I/II/III/IV	OS	IHC	Zhao, Wang et al. 2017	0.118/0.92(0.84-1.01)	1/2	NA	NA	NA	0.0367/1.75(1.03-2.97)	NA	0.0043/0.71(0.56-0.9)	0.0480/0.73（0.53-0.99)	NA	NA
29	FAM83A	470	High	AD/SCC	I/II/III	OS	qPCR	Richtmann, Wilkens et al. 2019	<0.0001/1.44(1.28-1.61)	2/0	NA	0.0017/2.89（1.48-5.63）	NA	0.0129/1.62（1.10-2.38）	NA	NA	NA	NA	NA
30	FGF1	113	High	AD/SCC/NOS	I/II/III/IV	OS	IHC	Li, Wei et al. 2015	0.666/1.02(0.92-1.12)	1/0	NA	0.0163/2.29（1.16-4.51）	NA	NA	NA	NA	NA	NA	NA
31	FOXM1	68	High	AD/SCC/NOS	I/II/III/IV	OS	IHC	Kong, Qu et al. 2014	<0.0001/1.33(1.21-1.46)	3/0	<0.001/2.48(1.83-3.36)	0.0055/2.58(1.32-5.06)	NA	NA	NA	<0.0001/2.48(1.83-3.36)	NA	NA	NA
32	FSCN1	156	High	AD/SCC	I/II/III/IV	OS	IHC	Luo, Yin et al. 2015	<0.0001/1.36(1.24-1.49)	5/0	0.0272/1.41(1.04-1.93)	NA	0.0013/1.80(1.26-2.59)	0.0024/1.79(1.23-2.62)	NA	<0.0001/1.54(1.25-1.89)	0.0052/1.50(1.12-1.99)	NA	NA
33	GAS6	51	High	AD/NOS	I/II/III	OS	IHC	Wu, Ma et al. 2017	NA	0/2	NA	NA	NA	0.0293/0.59(0.37-0.94)	NA	NA	0.0406/0.71(0.51-0.98)	NA	NA
34	GINS1	69	High	AD/SCC/NOS	I/II/III/IV	OS/DFS	IHC	Kanzaki, Naito et al. 2016	NA	3/0	<0.0001/2.20(1.61-2.99)	0.0443/2.02(1.01-4.02)	NA	NA	NA	<0.0001/1.53(1.25-1.88)	NA	NA	NA
35	GINS3	785	High	AD	I/II/III	DFS	IHC	Tauchi, Sakai et al. 2016	<0.0001/1.25(1.13-1.38)	4/0	NA	0.0420/2.04（1.02-4.05）	0.0278/1.74（1.06-2.85）	NA	NA	0.0017/1.39（1.13-1.71）	0.0072/1.46（1.10-1.94）	NA	NA
36	HSF1	105	High	AD/SCC	I/II/III	OS/DSS	IHC	Cui, Tian et al. 2015	<0.0001/1.26(1.14-1.38)	1/0	<0.0001/1.69(1.24-3.21)	NA	NA	NA	NA	NA	NA	NA	NA
37	HSPA5	133	Low	AD/SCC/NOS	I/II/III/IV	OS	IHC	Kim, Yu et al. 2012	0.3595/0.95(0.86-1.05)	1/1	0.0016/0.56(0.39-0.80)	0.0430/2.03(1.02-4.04)	NA	NA	NA	NA	NA	NA	NA
38	IL32	97	High	AD/SCC	I/II/III/IV	OS	IHC	Sorrentino and Di Carlo 2009	0.2218/1.06(0.96-1.17)	1/0	NA	NA	NA	NA	0.0245/1.76（1.08-2.88）	NA	NA	NA	NA
39	IMP3	186	High	AD/SCC	I/II/III/IV	OS/DFS	IHC	Zhang, Ou et al. 2015	0.2729/0.94(0.85-1.04)	0/0	NA	NA	NA	NA	NA	NA	NA	NA	NA
40	KIFC1	82	High	AD	I/II/III/IV	OS	IHC	Liu, Zhan et al. 2016	<0.0001/1.24(1.13-1.36)	2/0	NA	NA	NA	0.0115/1.86（1.15-3.03）	NA	0.0445/1.24（1.00-1.53）	NA	NA	NA
41	KLF15	140	High	AD	I/II/III/IV	OS	IHC	Gao, Qiu et al. 2017	<0.0001/0.77(0.70-0.85)	0/5	0.0475/0.41（0.17-0.99）	0.0225/0.25（0.07-0.82）	NA	0.0197/0.45（0.23-0.88）	0.0034/0.25（0.09-0.63）	NA	NA	0.0456/0.69（0.48-0.99）	NA
42	KLF6	79	High	AD/SCC	I/II/III	OS	IHC	Zhang, Li et al. 2018	0.0038/1.15(1.04-1.26)	3/0	NA	NA	NA	NA	0.0449/1.64(1.01-2.67)	0.0473/1.23(1.00-1.53)	NA	0.0286/1.28(1.02-1.60)	NA
43	KRT7	258	High	NA	I/II/III	OS	IHC	Luo, Liang et al. 2017	<0.0001/1.34(1.22-1.47)	3/0	NA	0.0291/2.12（1.07-4.18）	NA	NA	NA	<0.0001/1.57（1.27-1.93）	NA	0.0454/1.25（1.00-1.56）	NA
44	LAMTOR5	120	High	NSCLC	I/II/III/IV	OS	IHC	Wang, Li et al. 2017	0.7776/1.01(0.90-1.14)	1/0	NA	0.0269/2.15（1.09-4.24）	NA	NA	NA	NA	NA	NA	NA
45	LAPTM4B	107	High	AD/SCC/LCC	I/II/III	OS/PFS	qRCR	Kong, Gao et al. 2016	0.2412/0.94(0.85-1.03)	0/2	NA	NA	NA	NA	NA	0.0096/0.73（0.58-0.92）	0.0411/0.72（0.53-0.98）	NA	NA
46	LBH	70	Low	AD	I/II/III/IV	OS	IHC	Deng, Yu et al. 2018	<0.0001/0.75(0.68-0.83)	3/1	NA	NA	0.0453/0.55（0.30-0.98）	0.0155/0.43（0.22-0.85）	NA	0.0013/0.68（0.53-0.86）	NA	NA	0.0013/2.57（1.44-4.59）
47	LDH5/LDHA	98	High	AD/SCC/LCC	I/II/III	OS	IHC	Giatromanolaki, Sivridis et al. 2017	<0.0001/1.51(1.36-1.67)	4/0	0.0001/1.82(1.34-2.48)	<0.0001/5.56(2.82-10.9)	0.0122/1.58(1.10-2.27)	NA	NA	NA	NA	<0.0001/1.52(1.23-1.89)	NA
48	LGALS1	87	High	AD/SCC/LCC	I/II	OS/DFS	IHC	Schulkens, Heusschen et al. 2014	<0.0001/1.30(1.18-1.42)	3/0	NA	NA	NA	NA	0.0074/1.90(1.18-3.05)	0.0003/1.46(1.18-1.79)	NA	NA	0.0485/1.77(1.00-3.13)
49	LMO4	153	High	AD/SCC/NOS	I/II/III/IV	OS	IHC	Wang, Wu et al. 2016	0.0359/0.90(0.81-0.99)	0/1	NA	NA	NA	NA	NA	NA	NA	0.0068/0.73（0.57-0.92）	NA
50	MACC1	240	High	AD/SCC	I/II/III/IV	OS	IHC	Zhou, Yu et al. 2016	0.0014/0.79(0.68-0.91)	0/2	NA	NA	0.0223/0.63（0.42-0.93）	NA	NA	NA	NA	NA	0.0233/0.39(0.17-0.88)
51	MAGEA3	206	High	AD/SCC	I/II/III/IV	OS	IHC	Chen, Wang et al. 2017	0.0562/1.16(0.99-1.37)	0/0	NA	NA	NA	NA	NA	NA	NA	NA	NA
52	MAGEC2	206	High	AD/SCC	I/II/III/IV	OS	IHC	Chen, Wang et al. 2017	0.6606/0.97(0.88-1.07)	1/1	NA	NA	NA	NA	0.0415/1.66(1.01-2.72)	0.0174/0.75(0.60-0.95)	NA	NA	NA
53	MAP4	93	High	AD	I/II	OS	IHC	Xia, He et al. 2018	<0.0001/1.24(1.13-1.36)	4/0	0.023/2.16(1.11-4.21)	NA	NA	NA	0.0043/2.29(1.29-4.06)	<0.0001/1.60(1.31-1.97)	0.0244/1.38(1.04-1.83)	NA	NA
54	MCM2	126	High	SCC	I/II/III/IV	OS	IHC	Wu, Wang et al. 2018	<0.0001/1.23(1.12-1.35)	4/0	0.0199/1.44(1.06-1.97)	0.0231/2.19(1.11-4.31)	NA	0.0269/1.53(1.05-2.24)	NA	0.0085/1.32(1.07-1.63)	NA	NA	NA
55	MECOM	164	High	SCC	I/II/III	OS	IHC	Xu, Liu et al. 2017	<0.0001/0.75(0.67-0.84)	0/0	NA	NA	NA	NA	NA	NA	NA	NA	NA
56	MKI67	173	High	AD/SCC/LCC	I/II/III	OS	IHC	Huang, Liu et al. 2005	<0.0001/1.32(1.20-1.45)	6/0	0.0003/1.75（1.28-2.38）	0.0013/2.99（1.53-5.82）	0.0275/1.49（1.04-2.14）	NA	0.0353/1.68（1.03-2.74）	0.0002/1.47（1.19-1.81）	0.0314/1.36（1.02-1.81）	NA	NA
57	MXRA5	166	High	AD/SCC	I/II/III	OS	IHC	He, Chen et al. 2015	0.0908/1.08(0.98-1.19)	1/0	NA	0.0215/2.21（1.12-4.36）	NA	NA	NA	NA	NA	NA	NA
58	NCALD	80	Low	AD	I/II/III/IV	OS	IHC	Shi, Ma et al. 2016	<0.0001/0.82(0.74-0.90)	2/0	NA	0.0249/0.25（0.07-0.84）	NA	NA	0.0385/0.45（0.21-0.95）	NA	NA	NA	NA
59	NCAPG2	90	High	AD	I/II/III/IV	OS	IHC	Zhan, Xi et al. 2017	<0.0001/1.28(1.16-1.40)	3/0	0.041/1.96(1.02-3.74)	NA	NA	NA	NA	0.0055/1.34(1.09-1.65)	0.0018/1.55(1.17-2.05)	NA	NA
60	NES	153	High	AD/SCC/NOS	I/II/III/IV	OS	IHC	Liu, Zhang et al. 2017	0.5822/1.02(0.93-1.13)	0/0	NA	NA	NA	NA	NA	NA	NA	NA	NA
61	NFAT5	92	High	AD/SCC	I/II/III	DFS	IHC	Cho, Yun et al. 2018	<0.0001/0.79(0.71-0.87)	0/2	0.0153/0.65(0.46-0.92)	NA	NA	NA	NA	NA	0.0165/0.65(0.46-0.92)	NA	NA
62	NR5A2	156	High	AD/SCC	I/II/III/IV	OS/DFS	IHC	Liu, Xing et al. 2018	0.9006/1.00(0.91-1.10)	0/0	NA	NA	NA	NA	NA	NA	NA	NA	NA
63	NRARP	108	High	AD/SCC	I/II/III	OS	IHC	Liao, Chen et al. 2018	0.1269/1.11(0.97-1.27)	0/0	NA	NA	NA	NA	NA	NA	NA	NA	NA
64	OGG1	203	Low	AD/SCC	I/II/III/IV	OS	IHC	An, Kim et al. 2019	0.9873/0.99(0.90-1.10)	1/0	0.0152/0.64（0.45-0.92）	NA	NA	NA	NA	NA	NA	NA	NA
65	OGT	117	High	AD	I	OS/RFS	IHC	Lin, Lin et al. 2018	<0.0001/0.79(0.71-0.88)	0/1	NA	NA	NA	NA	NA	0.0218/0.76(0.60-0.92)	NA	NA	NA
66	PAF1	183	High	AD/SCC/LCC	I/II/III	OS	IHC	Zhi, Giroux-Leprieur et al. 2015	0.0302/1.11(1.02-1.22)	1/0	NA	NA	NA	NA	NA	0.0398/1.24（1.01-1.54）	NA	NA	NA
67	PART1	208	High	AD/NOS	I/II/III	OS	IHC	Li, Zhang et al. 2017	0.2738/1.06(0.95-1.17)	1/0	NA	NA	NA	0.0093/1.66（1.13-2.43）	NA	NA	NA	NA	NA
68	PCSK6	172	High	AD/SCC	I/II/III/IV	OS/DFS	IHC	Lin, Wu et al. 2015	0.0011/1.17(1.06-1.28)	3/0	NA	0.0118/2.36(1.20-4.61)	0.0130/1.57(1.10-2.25)	NA	NA	0.0179/1.28(1.04-1.58)	NA	NA	NA
69	PDIA3	88	Low	NSCLC	I/II/III	OS	IHC	Wang, Li et al. 2017	0.5736/1.02(0.93-1.13)	1/1	0.0358/0.68(0.48-0.97)	0.0058/2.55(1.31-4.96)	NA	NA	NA	NA	NA	NA	NA
70	PDK1	98	High	AD/SCC/LCC	I/II/III	OS	IHC	Giatromanolaki, Sivridis et al. 2017	0.0406/1.10(1.00-1.21)	1/0	0.0064/1.53（1.13-2.09）	NA	NA	NA	NA	NA	NA	NA	NA
71	PGAM1	227	High	AD/SCC/LCC	I/II/III/IV	OS/PFS	IHC	Sun, Li et al. 2018	0.0041/1.17(1.05-1.30)	1/0	NA	NA	NA	NA	NA	NA	NA	0.0475/1.25（1.00-1.55）	NA
72	PKP2	1092	High	AD	NA	OS	IHC	Hao, Tian et al. 2019	<0.0001/1.37(1.25-1.50)	7/0	0.0433/1.95(1.02-3.73)	0.0034/2.70(1.38-5.25)	0.0358/1.69(1.03-2.76)	NA	0.0022/2.41（1.37-4.24）	<0.0001/1.45（1.18-1.78）	0.008/1.46（1.10-1.94）	<0.0001/1.90(1.39-2.59)	NA
73	PLAC1	88	High	AD/SCC	I/II/III/IV	OS	IHC	Yang, Zha et al. 2018	0.7796/0.98(0.89-1.08)	1/0	0.0473/1.36（1.00-1.86）	NA	NA	NA	NA	NA	NA	NA	NA
74	PROM1	159	High	AD/SCC	I/II/III	OS	IHC	Su, Xu et al. 2015	0.5642/1.02(0.93-1.13)	0/0	NA	NA	NA	NA	NA	NA	NA	NA	NA
75	PTX3	106	High	AD/SCC/NOS	I/II/III/IV	OS/DFS	IHC	Infante, Allavena et al. 2016	0.0056/1.14(1.04-1.25)	2/0	NA	NA	0.0346/1.48(1.02-2.14)	NA	NA	NA	NA	0.0086/1.34(1.07-1.67)	NA
76	RABL6	134	High	AD	I/II/III/IV	OS/DFS	IHC	Peng, Tao et al. 2016	0.0709/1.11(0.99-1.26)	1/1	0.0142/2.24（1.15-4.26)	0.0352/0.28（0.08-0.91）	NA	NA	NA	NA	NA	NA	NA
77	RANBP9	147	High	AD/SCC/NOS/SCLC		OS/PFS	IHC	Tessari, Parbhoo et al. 2018	0.365/1.04(0.94-1.15)	1/0	NA	NA	NA	0.0182/1.60（1.08-2.37）	NA	NA	NA	NA	NA
78	RNF38	208	High	AD/SCC/NOS	I/II/III/IV	OS	IHC	Xiong, Zhu et al. 2018	0.0966/0.92(0.83-1.01)	1/0	0.0184/1.45(1.06-1.97)	NA	NA	NA	NA	NA	NA	NA	NA
79	ROMO1	30	High	AD/SCC	I/II	DFS	IHC	Kim, Jo et al. 2018	0.0109/1.18(1.04-1.35)	3/0	0.0490/1.37(1.00-1.88)	0.0173/2.28(1.15-4.49)	NA	NA	NA	NA	NA	NA	0.0372/1.85(1.03-3.31)
80	RPRD1B	116	High	SCC	I/II/III/IV	OS	IHC	Li, Zheng et al. 2018	0.0263/1.16(1.01-1.33)	0/0	NA	NA	NA	NA	NA	NA	NA	NA	NA
81	RRM1	119	High	AD/SCC/NOS	I/II/III/IV	PFS	IHC	Zhang, Sun et al. 2016	<0.0001/1.29(1.18-1.42)	4/0	0.0001/1.80（1.33-2.44）	0.0018/2.88（1.48-5.61）	NA	0.0046/1.72（1.18-2.52）	NA	0.0051/1.35（1.09-1.66）	NA	NA	NA
82	S100A16	170	High	AD	I/II/III	OS	IHC	Saito, Kobayashi et al. 2015	<0.0001/1.25(1.11-1.40)	3/0	NA	0.0055/2.59（1.32-5.08）	NA	0.0121/1.86(1.14-3.03)	NA	NA	NA	<0.0001/1.98(1.46-2.68)	NA
83	SHCBP1	207	High	AD/SCC	I/II/III/IV	OS	IHC	Liu, Yang et al. 2019	<0.0001/1.37(1.25-1.50)	5/0	0.0137/1.49(1.08-2.04)	0.0254/2.16(1.09-4.27)	NA	NA	NA	0.0063/1.33(1.08-1.64)	0.0007/1.60(1.21-2.11)	0.0141/1.32(1.07-1.64)	NA
84	SLC2A1	269	High	AD/SCC/NOS	I/II/III/IV	OS	IHC	Koh, Lee et al. 2017	<0.0001/1.39(1.26-1.52)	5/0	NA	0.0077/2.49(1.27-4.88)	0.0227/1.52(1.06-2.19)	0.0035/1.75(1.20-2.55)	NA	<0.0001/1.66(1.35-2.03)	0.0008/1.62(1.22-2.15)	NA	NA
85	SMARCA4	440	Low	AD	I/II/III/IV	OS	IHC	Bell, Chakraborty et al. 2016	0.207/1.06(0.96-1.16)	0/2	<0.0001/3.21（1.71-6.03）	0.028/2.16（1.08-4.29）	NA	NA	NA	NA	NA	NA	NA
86	SOSTDC1	145	Low	AD/SCC	I/II/III	OS	IHC	Chen, Gong et al. 2018	0.2913/0.94(0.86-1.04)	0/0	NA	NA	NA	NA	NA	NA	NA	NA	NA
87	SPP1	80	High	AD	I/II/III/IV	OS	qPCR	Shen, Liu et al. 2019	<0.0001/1.24(1.13-1.36)	2/0	NA	0.0026/2.78（1.42-5.41）	0.0315/1.72(1.04-2.84)	NA	NA	NA	NA	NA	NA
88	STAT3	334	High	AD/SCC/NOS	I/II/III/IV	OS/DFS	IHC	Yang, Yang et al. 2018	<0.0001/0.83(0.76-0.93)	1/2	NA	0.0041/2.67（1.36-5.22）	NA	NA	NA	0.0184/0.75（0.60-0.95）	0.0024/0.60（0.43-0.83）	NA	NA
89	STUB1	106	Low	NSCLC	I/II/III/IV	OS	IHC	Tingting, Jiao et al. 2016	0.2056/0.93(0.84-1.03)	1/0	0.0039/0.60（0.42-0.85）	NA	NA	NA	NA	NA	NA	NA	NA
90	SUSD6/CCDC88A/Girdin	197	High	AD/SCC	I/II/III	OS	IHC	Xu, Ren et al. 2018	0.519/0.92(0.73-1.16)	1/0	0.0041/1.58(1.15-2.16)	NA	NA	NA	NA	NA	NA	NA	NA
91	TACC3	194	High	AD/SCC	I/II/III/IV	OS/RFS	IHC	Jiang, Kuang et al. 2016	<0.0001/1.34(1.22-1.47)	5/0	<0.0001/1.95(1.44-2.64)	0.0465/2.00(1.01-3.99)	NA	0.0001/2.15(1.48-3.11)	0.0100/1.88(1.16-3.04)	NA	NA	0.0280/1.28(1.03-1.59)	NA
92	TDGF1	290	High	AD	I/II/III/IV	OS/DFS	IHC	Zhang, Zhang et al. 2017	0.6888/0.96(0.82-1.13)	0/0	NA	NA	NA	NA	NA	NA	NA	NA	NA
93	TERT	90	High	AD/SCC/LCC	I	OS	qPCR	Marchetti, Pellegrini et al. 2002	0.3522/1.04(0.95-1.15)	1/0	0.0174/1.46（1.06-1.99）	NA	NA	NA	NA	NA	NA	NA	NA
94	TFAM	150	High	NSCLC	I/II/III/IV	OS	IHC	Xie, Wu et al. 2016	<0.0001/1.32(1.20-1.45)	3/0	<0.0001/2.14(1.57-2.91)	NA	NA	NA	NA	<0.0001/1.52(1.24-1.87)	0.0346/1.35(1.02-1.79)	NA	NA
95	TGFBR2	226	Low	AD/SCC	I/II	OS/DFS	qPCR	Han, Jia et al. 2015	<0.0001/0.81(0.73-0.89)	2/0	0.0020/0.56(0.39-0.81)	NA	NA	NA	0.0282/0.50(0.26-0.92)	NA	NA	NA	NA
96	TMEM100	152	Low	AD/SCC	I/II/III	OS	IHC	Han, Wang et al. 2017	<0.0001/0.83(0.75-0.92)	2/0	0.0071/0.61(0.42-0.87)	NA	NA	0.0038/0.49(0.31-0.79)	NA	NA	NA	NA	NA
97	TNFRSF11A	811	High	AD/SCC/NOS/SCLC		OS	IHC	Scagliotti, Hirsh et al. 2012	0.0291/1.11(1.01-1.22)	3/0	0.0211/1.46（1.05-2.01）	0.0276/2.13（1.08-4.21）	NA	NA	NA	NA	NA	0.0318/1.43(1.03-1.98)	NA
98	TNFRSF1B	71	High	AD/SCC	I/II/III/IV	OS/DFS	IHC	Zhang, Chen et al. 2019	0.9184/1.00(0.93-1.07)	0/0	NA	NA	NA	NA	NA	NA	NA	NA	NA
99	TOP2A	83	High	SCLC/LCC		PFS	IHC	Miura, Kaira et al. 2018	<0.0001/1.26(1.15-1.38)	3/0	0.0001/1.96(1.44-2.67)	0.0085/2.46(1.25-4.82)	NA	NA	NA	NA	0.0047/1.35(1.09-1.66)	NA	NA
100	TP53I3	201	High	NSCLC	I	OS/DFS	IHC	Li, Li et al. 2017	<0.0001/1.27(1.15-1.39)	3/0	0.0311/1.41(1.03-1.94)	NA	NA	NA	NA	0.0060/1.33(1.08-1.64)	NA	0.0041/1.38(1.10-1.72)	NA
101	TTF1	479	Low	AD	IV	OS	IHC	Schilsky, Ni et al. 2017	0.0778/1.08(0.99-1.19)	1/2	NA	NA	0.019/1.78（1.10-2.89）	0.023/1.81（1.08-3.13）	0.0067/0.30（0.13-0.72）	NA	NA	NA	NA
102	VIM	68	High	AD/SCC/NOS	I/II/III/IV	OS	IHC	Kong, Qu et al. 2014	0.2099/1.06(0.96-1.17)	2/0	NA	0.0362/2.06（1.05-4.06）	NA	NA	NA	0.0313/1.26（1.02-1.56）	NA	NA	NA
103	XBP1	368	High	AD	I/II/III/IV	DFS	IHC	Kwon, Koh et al. 2018	0.0075/0.87(0.79-0.96)	1/0	NA	NA	NA	0.0275/0.49（0.26-0.92)	NA	NA	NA	NA	NA
104	YWHAZ	152	High	AD/SCC	I/II/III	OS	IHC	Deng, Zheng et al. 2019	<0.0001/1.22(1.11-1.34)	2/0	0.0193/1.45（1.06-1.98）	NA	0.0449/1.45（1.00-2.10）	NA	NA	NA	NA	NA	NA
Note:	In order to analyze the association between previous reported genes and survival, the patients in our dataset were divided into two groups: the upper 25% expression versus other 75% expression.
	NA：P>0.05 or not available
